# Supplementary material for: Impulsive Personality Traits Predicted Weight Loss in Individuals with Type 2 Diabetes after 3 Years of Lifestyle Interventions
Source: J Clin Med. 2022 Jun 16;11(12):3476. doi: 10.3390/jcm11123476 (PMC9224680; doi:10.3390/jcm11123476)
Supplement: Supplementary file 1 [file jcm-11-03476-s001.zip]

Archive with 1 entries (1 files):
- jcm-1727352-supplementary.pdf
